# Supplementary material for: Cooling the lower abdomen to reduce postpartum blood loss: A randomized controlled trial
Source: PLoS One. 2017 Oct 16;12(10):e0186365. doi: 10.1371/journal.pone.0186365 (PMC5642889; doi:10.1371/journal.pone.0186365)
Supplement: S1 File — (XLSX) [file pone.0186365.s002.xlsx]

## Sheet: Data
Intervention	Age	Parity	BMI	Deliveryday	Length of the 3rd stage (min)	Length of the 1st and 2nd stage (min)	PROM	Birthweight	Blood loss at 3rd stage	Total blood loss	Blood loss>500g	Blood loss>1000g	Therapeutic uterotonics	Hb_pre	Hｂ_post	Hct_pre	Hct_post	Pain_T1	Pain_T2	Pain_T3	Discomfort_T1	Discomfort_T2	Discomfort_T3
0	28	0	19.6752	282	17	1365	0	3214	312	352	0	0	0	11.3	9999	33.2	9999	75	49	38	-99	-99	-99
0	27	1	24.6094	277	7	283	0	3090	412	482	0	0	1	10.6	10.6	33.6	32.9	18	37	0	-99	-99	-99
1	22	0	19.8178	278	10	802	0	2876	726	776	1	0	0	11.8	10.7	34.8	32.7	0	0	0	0	0	0
0	31	1	19.052	281	8	272	0	2632	400	480	0	0	0	11	9.2	33.2	29.1	0	37	69	-99	-99	-99
1	36	1	19.6052	279	5	178	0	3600	365	395	0	0	0	11.8	11.1	36.2	34.2	19	0	0	0	0	0
0	35	1	24.2187	275	5	340	0	3428	239	298	0	0	0	10.6	9.3	33	29.1	24	0	0	-99	-99	-99
1	39	0	19.8914	286	8	509	0	3728	350	500	1	0	0	11	9	32.6	27	33	66	27	2	51	0
1	31	0	20.7369	281	9	724	1	2716	202	217	0	0	0	10.7	11	33.1	34.2	0	26	48	0	0	17
1	33	1	21.0937	284	4	400	0	2782	362	394	0	0	0	10.8	10.9	32.7	32.4	69	58	11	17	10	10
0	30	1	20.0288	282	6	332	0	2652	90	115	0	0	0	11.5	10.7	34.5	31.5	0	67	76	-99	-99	-99
1	35	1	21.4109	274	5	342	0	3154	510	530	1	0	0	10.3	9.9	31	30	24	55	23	29	53	22
1	32	1	22.0317	286	6	53	0	2666	483	528	1	0	0	12.3	11.5	35.3	33.6	0	0	0	18	49	0
0	36	0	22.3757	283	8	767	1	3048	1116	1201	1	1	1	12	8.9	35.3	27.3	0	0	0	-99	-99	-99
0	23	0	21.2306	276	7	107	0	2464	250	275	0	0	1	11.7	9.8	34.1	29	20	0	0	-99	-99	-99
0	37	1	21.0937	279	58	169	0	3138	450	516	1	0	1	11.3	9.2	34	29.2	32	22	12	-99	-99	-99
0	29	0	20.3954	281	6	883	0	3004	148	188	0	0	0	12.8	11.6	37.7	37.2	0	0	0	-99	-99	-99
1	26	0	20.0796	281	14	373	0	3450	290	320	0	0	0	10.7	9.7	33.7	31.5	0	30	0	0	0	0
1	29	0	16.8889	284	9	285	0	3346	422	456	0	0	1	10.8	10.1	31.9	30.5	65	0	0	23	0	0
0	26	3	20.5049	280	20	253	0	3230	230	605	1	0	1	11.9	11.5	34.5	34.3	57	72	73	-99	-99	-99
0	34	0	17.8506	267	13	937	1	2448	200	230	0	0	0	12.5	11.9	39.5	35.2	0	28	0	-99	-99	-99
0	39	0	18.369	285	9	380	0	3110	790	875	1	0	1	10.4	9.4	32.1	28.1	11	4	54	-99	-99	-99
1	23	1	15.8169	287	7	753	0	3266	120	350	0	0	1	10.4	10.7	31.6	32.9	0	0	35	0	0	0
1	34	2	20.9321	258	6	128	1	1940	120	210	0	0	0	11.6	10.6	35	31.5	0	48	51	0	8	4
0	30	1	18.3594	285	6	182	0	2864	678	1103	1	1	1	10.6	8.6	32.7	26.4	0	19	30	-99	-99	-99
0	39	2	21.8724	276	7	65	0	3224	230	310	0	0	0	10.9	9.9	33.9	31.2	64	32	0	-99	-99	-99
1	38	1	22.6667	288	10	325	0	3368	322	354	0	0	0	12	11	36.4	32.3	0	0	0	0	0	13
0	40	2	32.4354	282	9	302	0	3720	334	406	0	0	0	11.6	10.8	36.2	32.6	28	25	5	-99	-99	-99
1	26	0	18.2899	269	5	308	0	2854	365	515	1	0	0	12.1	7.5	35.3	21.8	35	32	9999	0	10	9999
1	43	1	20.9321	268	9	367	0	2526	578	638	1	0	1	11.1	8.5	34	25.6	40	14	5	0	13	4
1	30	0	23.6832	261	6	298	1	2834	300	325	0	0	0	12.1	10.8	35.4	31.5	13	31	20	70	30	20
1	33	1	24.4352	269	10	480	0	3206	770	806	1	0	1	12	11.3	35.3	33.7	35	10	17	53	0	0
1	19	0	22.9421	263	9	298	1	2662	136	188	0	0	0	11.8	10.9	35.2	32.7	8	0	0	0	0	0
0	38	1	19.2894	270	5	735	0	3346	405	415	0	0	0	11.1	9.8	33.6	31.1	50	25	0	-99	-99	-99
1	35	2	20.3125	288	45	183	0	3130	274	360	0	0	0	11.6	11	35.7	32.9	0	0	0	0	0	0
1	33	1	18.369	250	5	337	1	2318	790	840	1	0	1	12.3	10.4	35.1	31	0	21	9999	0	22	9999
1	26	0	23.634	277	34	500	0	3232	1670	1706	1	1	1	12.2	8.3	36.9	24.4	0	0	0	9999	9999	9999
1	38	2	23.2335	272	7	157	0	3422	370	440	0	0	1	11	10.4	33.3	32.2	57	27	23	0	0	0
0	27	0	19.052	279	6	408	0	2748	330	370	0	0	0	12.3	11.4	38.9	35.6	0	23	25	0	0	0
0	36	1	25.9719	277	7	425	0	2404	80	120	0	0	0	12	11.7	35	35	26	9	0	-99	-99	-99
0	28	2	21.9388	287	7	322	0	3120	90	240	0	0	0	10.4	12.5	33.1	38.7	33	38	30	-99	-99	-99
1	33	1	19.4674	280	10	325	1	3104	452	499	0	0	1	12.4	11.2	36.7	34	35	7	3	0	0	0
0	46	0	19.0677	268	7	156	1	3364	840	880	1	0	1	10.6	10.8	31.5	31.6	19	23	7	-99	-99	-99
0	30	0	19.6506	242	11	53	1	2206	150	225	1	0	0	11.4	12.1	33.9	37.2	15	39	38	-99	-99	-99
1	36	0	21.1702	267	10	784	1	2988	500	580	1	0	0	12.5	10.8	39	32.8	0	44	22	30	0	0
0	34	1	21.3039	284	13	433	0	3438	164	242	0	0	0	12.1	11.1	36.4	33.4	0	32	40	-99	-99	-99
1	39	0	19.1406	268	6	304	0	3096	441	529	1	0	0	10.3	9.9	30	29	0	23	24	0	52	51
1	40	1	20.5499	279	5	75	0	3182	145	187	0	0	0	11.6	11.2	36.4	34.8	47	53	56	22	28	38
0	31	1	21.8787	282	8	359	0	3182	526	565	1	0	0	10.6	10.4	34	32.6	23	60	66	-99	-99	-99
1	34	1	28.9062	286	9	376	-99	3454	260	305	0	0	0	10.7	10.6	31.7	33.5	0	0	0	0	0	0
0	36	1	18.662	276	3	275	0	2998	110	148	0	0	0	11.8	11.2	35.2	33.4	11	33	33	-99	-99	-99
1	35	0	23.2335	279	8	657	0	2850	380	635	1	0	1	12.7	8	36	23.8	56	66	70	65	100	100
0	20	0	22.3478	277	10	129	1	2894	427	472	0	0	0	10.8	10.2	32.7	30.2	0	36	13	-99	-99	-99
0	30	0	20.2694	270	6	1771	0	2362	200	254	0	0	0	12.2	11.1	35	31.7	28	70	21	-99	-99	-99
0	32	1	22.4913	282	6	108	0	2758	100	155	0	0	1	11.5	12.2	33.4	38	0	25	25	-99	-99	-99
1	40	1	18.6709	265	5	97	1	3180	1050	1130	1	1	1	11.5	9.9	35.2	30.6	0	20	20	0	25	21
1	34	3	18.3594	288	7	188	0	3508	620	665	1	0	1	10	11	31.6	33.7	25	55	9999	24	24	9999
0	26	0	22.5215	287	12	928	0	3216	774	814	1	0	0	13.3	10.9	41.3	32.4	24	36	28	-99	-99	-99
0	24	2	18.7305	290	7	858	0	3026	435	485	0	0	1	9.2	8.8	27.5	27.4	76	28	11	-99	-99	-99
1	35	1	24.2424	269	6	414	0	3172	385	447	0	0	1	12.3	11.2	31.2	34.3	0	0	0	0	0	0
0	31	1	22.3948	288	6	154	1	2992	214	268	0	0	0	10.1	10.9	31.9	36.1	0	56	54	-99	-99	-99
0	29	1	18.3655	282	5	394	0	3630	410	640	1	0	1	10.8	9.4	32.4	30.7	0	0	56	-99	-99	-99
1	35	2	18.6268	267	6	375	0	2974	160	250	0	0	0	11.9	11	34.6	33.7	0	34	70	0	0	0
0	35	0	17.3611	267	7	678	0	2926	262	308	0	0	0	11.3	10.1	33.7	30.2	29	58	65	-99	-99	-99
0	37	1	19.5717	267	10	278	0	3070	382	443	0	0	0	11.3	10.3	34.3	30.4	63	73	65	-99	-99	-99
0	33	1	23.4375	274	7	310	0	3416	300	930	1	0	1	12.3	10.6	36.6	32.3	86	9999	9999	-99	-99	-99
1	35	2	21.4844	275	5	82	0	3018	550	665	1	0	1	11.5	9.7	34.8	31.1	29	35	31	0	0	0
0	26	0	17.9418	282	14	971	0	3072	350	375	0	0	1	11.1	9.3	33.7	28.2	100	100	100	-99	-99	-99
1	28	2	18.3655	286	9	426	1	3378	350	505	1	0	1	10.6	10.8	31.4	33.2	31	0	28	0	0	0
1	40	1	27.2817	276	6	347	0	3244	510	595	1	0	0	11.5	10.9	33.8	31.5	51	67	58	54	46	48
0	25	0	19.0443	257	10	200	1	2220	630	676	1	0	1	12.5	10	36.4	30.8	0	33	16	-99	-99	-99
1	29	3	18.5901	280	38	75	0	3226	272	417	0	0	1	10.3	9.9	29.8	30.8	26	22	60	9999	9999	9999
1	36	0	20.3223	282	7	322	1	2642	840	860	1	0	1	11.3	7.8	32.6	24.1	0	49	0	0	62	35
1	38	0	18.132	286	24	177	0	2706	1244	1244	1	1	1	11.2	8.2	33.7	25.2	92	54	52	100	50	51
0	29	2	21.7193	278	11	309	0	3404	118	267	0	0	1	11.8	12.1	35.5	37.2	18	20	27	-99	-99	-99
1	41	0	34.049	282	7	339	-99	3314	1825	1857	1	1	1	12.4	8.8	37.9	27.1	0	13	14	0	12	14
1	24	0	16.8242	287	25	1343	0	2662	540	594	1	0	0	11.6	9.5	34.4	27.9	0	24	37	0	0	0
0	43	2	22.6409	285	4	233	0	2930	350	400	0	0	0	11.1	9.2	33.1	29.6	2	6	17	-99	-99	-99
0	29	0	18.75	285	22	421	0	2890	416	518	1	0	1	11.6	8.9	33.2	27.1	0	0	0	-99	-99	-99
0	26	0	22.7615	283	5	232	1	3534	1032	1080	1	1	1	11.3	8.3	34	26.9	8	6	6	-99	-99	-99
1	37	1	18.2495	276	6	386	0	3100	100	110	0	0	0	11.1	9.2	33.9	28.8	0	50	9999	0	0	9999
1	27	0	19.1406	289	10	541	0	2942	720	745	1	0	1	11.2	8.6	33.7	27.3	0	0	0	0	0	0
0	32	0	20.2395	264	15	500	1	2620	320	345	0	0	0	11.5	10.4	34	32.9	23	77	84	-99	-99	-99
0	29	2	21.7193	271	10	193	0	3140	450	635	1	0	1	10.3	8.2	31.3	27.4	0	12	42	-99	-99	-99
1	27	0	21.0937	283	9	449	0	3506	250	285	0	0	0	9.8	10.1	30.8	33.2	0	0	59	0	12	13
0	43	0	23.8054	280	7	460	0	2736	475	525	1	0	1	11.7	10.9	34.8	34	0	0	0	-99	-99	-99
1	34	0	19.6283	266	47	1019	0	2418	275	295	0	0	0	12.3	12.9	38.7	41	0	0	0	0	0	0
0	32	0	18.026	276	18	415	0	2612	980	1014	1	1	1	11.4	9.9	36.7	31.9	29	15	4	-99	-99	-99
1	32	1	19.4734	280	6	697	0	2986	140	184	0	0	0	11	10.4	32.4	31.7	0	71	0	4	2	0
0	30	0	22.6757	269	7	406	0	2606	330	340	0	0	1	13.3	11.2	40.7	35.1	0	0	0	-99	-99	-99
0	39	1	18.9619	279	11	409	0	3460	330	366	0	0	0	10.9	10.8	33.2	34.6	22	39	21	-99	-99	-99
0	27	0	19.3625	268	10	260	1	3028	180	230	0	0	0	11.6	9.9	35.2	30.7	5	25	13	-99	-99	-99
1	35	2	20.2395	269	15	703	0	2890	60	140	0	0	0	11.9	11.6	36.2	35.2	16	16	16	0	0	0
1	31	0	25.2363	273	9	356	1	3132	100	150	0	0	0	12	11.1	37	35.3	0	11	0	0	0	0
1	35	1	18.0199	281	7	624	0	3056	341	406	0	0	0	11.8	10.5	34.9	32.5	0	0	13	0	0	0
0	41	1	21.3599	278	5	226	1	2932	150	185	0	0	0	11.9	12.1	36.5	37.8	16	28	3	-99	-99	-99
1	36	0	19.1327	265	7	278	0	2666	570	615	1	0	1	13	10.3	39.5	32.1	9999	9999	9999	9999	9999	9999
0	38	1	17.2584	269	9	34	0	3148	530	650	1	0	1	10.7	10.2	31.7	32.4	9999	9999	9999	-99	-99	-99
0	25	1	25.1096	259	6	209	1	2606	310	360	0	0	1	10.6	10	33.4	32.4	48	60	18	-99	-99	-99
1	25	0	26.4889	265	7	224	1	2718	290	320	0	0	0	11.6	11.5	34.6	34.4	39	0	31	0	0	0
1	34	0	22.0317	268	8	512	1	2652	374	419	0	0	0	12.1	11	37.7	32.8	17	58	0	0	0	0
0	41	0	21.6368	262	6	537	1	2428	373	385	0	0	0	11.3	9.4	34	29.4	1	0	0	-99	-99	-99
0	36	2	20.945	283	32	204	1	3616	1584	1686	1	1	1	11.1	7.9	34.4	24.2	47	35	44	-99	-99	-99
1	28	2	21.7865	285	11	547	0	3438	230	290	0	0	0	11.3	11.5	33.3	34.6	0	19	38	0	0	0
0	37	0	17.9124	277	5	578	0	2830	388	424	0	0	1	10.8	9.3	32.7	28	90	22	21	-99	-99	-99
1	37	1	18.75	273	12	660	0	3130	840	902	1	0	1	10.4	9.1	33.3	28.9	70	50	36	0	24	0
1	31	0	21.7193	274	3	382	0	3088	150	190	0	0	0	12.9	11.6	37.8	34.6	0	21	24	0	0	1
1	42	0	23.1911	285	9	499	0	3150	450	475	0	0	0	11.3	9.3	34.3	29.6	58	64	72	0	0	0
0	27	0	21.2654	281	8	180	1	3402	708	767	1	0	1	11.2	10.4	33.7	32.3	13	0	42	-99	-99	-99
1	32	2	19.8791	264	5	30	1	2752	185	250	0	0	1	10.6	9.6	30.7	28.9	0	0	0	0	0	0
0	35	1	20.0288	287	27	628	0	3314	1512	1550	1	1	1	11	8.3	33.5	25	22	6	10	-99	-99	-99
0	34	1	22.9421	274	6	607	0	3078	876	938	1	0	1	11.6	8.8	34.8	27.6	10	18	7	-99	-99	-99
1	38	1	22.6562	274	15	105	0	3674	564	614	1	0	1	11.1	11.2	33.1	35.2	22	26	18	23	25	14
1	32	1	24.2215	280	6	97	0	3762	550	580	1	0	0	12	10.6	36.4	33.5	0	38	27	0	62	27
1	19	0	21.3333	290	6	215	0	3106	484	562	1	0	0	11.6	10.5	33.4	31.9	0	20	8	0	0	0
1	33	1	19.4734	272	8	590	0	2712	270	290	0	0	0	11.1	11.7	34.3	36.1	0	24	30	0	0	0
0	36	0	21.1553	277	4	578	0	3388	800	865	1	0	1	12.1	10.4	36.5	31.1	0	0	0	-99	-99	-99
0	38	1	19.4734	274	8	312	1	3010	472	545	1	0	0	9.6	10.7	28.6	33.1	63	65	64	-99	-99	-99
1	27	1	21.9157	281	13	394	0	3524	930	1207	1	1	1	10.7	8.9	32.5	28.7	64	11	6	0	0	0
1	39	0	21.0828	280	10	933	1	3224	350	380	0	0	1	11.7	9.6	35.4	29.9	48	8	28	0	0	26
0	31	3	15.4266	280	7	198	0	3366	110	155	0	0	0	9.7	9.5	31.2	31.6	32	51	65	-99	-99	-99
0	43	0	16.7311	271	6	355	1	2722	355	435	0	0	1	11.4	10.6	34.7	32.6	10	0	0	-99	-99	-99
0	22	0	28.3531	282	14	404	0	3634	370	400	0	0	1	13.6	13	40.4	39.7	3	50	40	-99	-99	-99
0	30	1	19.563	268	5	357	0	2862	332	412	0	0	1	11.4	11.4	36.4	35.7	0	10	20	-99	-99	-99
1	20	0	15.625	263	8	356	1	2004	132	161	0	0	0	13.8	12.5	40.8	38.4	25	8	0	41	19	0
0	34	1	20.3223	272	7	738	0	3056	270	395	0	0	0	11.5	11	34.6	34.1	20	46	47	-99	-99	-99
0	31	0	20.5761	277	8	493	1	2828	580	630	1	0	1	12.2	10.1	37.4	30.7	40	63	22	-99	-99	-99
1	26	0	31.1111	290	5	244	0	3422	530	580	1	0	1	11	9.2	34.4	29.7	0	28	11	0	0	0
1	32	1	19.0677	273	16	351	0	2846	110	135	0	0	0	11.6	10.7	36.3	33.5	9	33	0	30	22	30
1	27	0	17.9089	285	4	632	0	3452	1144	1159	1	1	1	12.3	7.9	37.9	24.5	0	0	0	0	0	0
1	31	1	18.6115	276	6	185	1	3322	188	246	0	0	0	10.7	9.9	32.6	31.5	22	64	2	16	66	2
0	35	0	18.424	277	3	129	1	3346	240	306	0	0	1	11.6	11.5	35.8	36.1	0	2	0	-99	-99	-99
0	18	0	17.5781	286	7	518	0	3324	235	280	1	0	1	11.6	10.2	36.8	32.8	0	1	5	-99	-99	-99
1	35	1	18.7305	269	7	352	0	3090	280	340	0	0	0	11.9	11.7	36.2	35.5	11	0	0	0	0	0
0	36	2	21.3599	290	7	803	0	3310	280	320	0	0	1	10.3	10.3	29.8	30.8	2	1	28	-99	-99	-99
1	28	0	20.3244	278	6	554	0	3070	330	360	0	0	1	12.4	9.7	37.5	29.5	0	1	49	2	1	0
1	36	0	19.0039	278	18	1194	0	3448	930	990	1	0	1	12.9	10.9	38.1	32.2	28	0	0	0	0	0
1	35	2	20.7008	274	8	257	1	2904	760	800	1	0	0	12.1	10.3	36	31.1	0	100	100	50	22	23
0	28	0	16.6335	278	6	310	0	2878	60	170	0	0	0	11.7	11.7	34.8	36	22	22	0	-99	-99	-99
0	37	1	17.9418	277	9	496	0	3318	110	175	0	0	0	12.3	12	38.1	36.9	0	29	29	-99	-99	-99
0	31	1	19.1467	262	6	544	0	2730	376	397	0	0	0	11.6	10	35.8	31.5	51	50	25	-99	-99	-99
0	40	0	19.3333	282	17	353	0	2726	410	441	0	0	1	12.9	11	38.7	33.9	36	10	4	-99	-99	-99
1	38	1	21.1073	282	8	369	0	3378	106	153	0	0	0	10.7	10.9	32.4	33.8	10	10	0	0	0	0
1	41	1	21.3039	279	6	324	0	3006	375	410	0	0	0	11	10.6	35.2	33.9	0	50	20	51	51	54
1	34	0	19.8642	268	7	186	1	2742	276	364	0	0	0	11.8	11.6	35.4	34.7	22	1	0	0	1	0
1	34	2	17.2584	265	9	186	0	2532	240	268	0	0	0	11	12.1	34	38	0	0	0	0	0	0
0	33	3	21.875	282	7	270	0	3244	80	508	1	0	1	11.6	9.5	36.4	30.6	2	0	0	-99	-99	-99
1	43	1	21.7555	271	6	468	0	3144	312	342	0	0	1	10.9	10.5	32.8	32.2	15	50	14	5	50	15
1	26	0	19.4674	262	5	314	0	1910	82	102	0	0	0	11.6	12	35.4	36.7	0	12	15	0	0	0
0	32	1	22.3711	269	11	220	1	2906	74	149	0	0	0	10.8	10.4	33	32	50	48	43	-99	-99	-99
0	39	1	20.3125	280	5	189	0	2580	195	283	0	0	0	11.7	12.7	36.2	39.9	0	22	14	-99	-99	-99
1	30	0	20.7756	287	18	1105	0	2938	450	516	1	0	0	12.7	11.8	38.3	35.4	20	25	30	20	19	30
0	32	1	26.6667	274	18	573	0	2904	480	540	1	0	1	11.8	10.5	36.5	32.7	0	50	45	-99	-99	-99
0	30	2	18.6709	272	6	188	0	2700	230	290	0	0	0	12.4	11.6	37.2	35.7	18	21	13	-99	-99	-99
1	25	2	21.2071	276	7	187	0	3402	58	231	0	0	0	10.9	10.9	34.1	34.1	54	61	9999	32	18	9999
1	32	2	34.049	283	8	435	1	3840	840	865	1	0	1	10.8	8.9	32	28	72	68	36	82	30	11
1	36	0	18.0802	284	7	1223	0	2808	540	545	1	0	0	12	9.9	36.3	31	34	38	19	0	0	1
0	29	1	19.5124	281	12	168	0	3710	352	415	0	0	0	10.1	9.4	31.5	30	0	25	23	-99	-99	-99
0	34	1	18.2563	277	6	145	0	3066	362	418	0	0	1	11.8	10.6	35.8	32.6	0	0	0	-99	-99	-99
0	29	2	17.4105	269	7	97	0	2514	50	120	0	0	0	10.8	10	33.3	31.7	7	66	53	-99	-99	-99
1	24	2	17.6898	285	19	373	0	3406	720	795	1	0	1	11	9.3	33.7	29.5	70	52	69	0	0	0

## Sheet: variable
Intervention	0=control 1=intervention
Age	9999=Missing data
Parity	9999=Missing data
BMI	9999=Missing data
Deliveryday	9999=Missing data
Length of the 3rd stage (min)	9999=Missing data
Length of the 1st and 2nd stage (min)	9999=Missing data
PROM	9999=Missing data
Birthweight	9999=Missing data
Blood loss at 3rd stage	9999=Missing data
Total blood loss	9999=Missing data
Blood loss>500g	9999=Missing data
Blood loss>1000g	9999=Missing data
Therapeutic uterotonics	9999=Missing data
Hb_pre	9999=Missing data
Hｂ_post	9999=Missing data
Hct_pre	9999=Missing data
Hct_post	9999=Missing data
Pain_T1	9999=Missing data	-99=N/A
Pain_T2	9999=Missing data	-99=N/A
Pain_T3	9999=Missing data	-99=N/A
Discomfort_T1	9999=Missing data	-99=N/A
Discomfort_T2	9999=Missing data	-99=N/A
Discomfort_T3	9999=Missing data	-99=N/A
